# Supplementary material for: Pressure-Free Assembling of Poly(methyl methacrylate) Microdevices via Microwave-Assisted Solvent Bonding and Its Biomedical Applications
Source: Biosensors (Basel). 2021 Dec 20;11(12):526. doi: 10.3390/bios11120526 (PMC8699324; doi:10.3390/bios11120526)
Supplement: Supplementary file 1 [file biosensors-11-00526-s001.zip]

Archive with 1 entries (1 files):
- biosensors-1488607-supplementary.pdf
